# Supplementary material for: Study on the Synthesis and Electrochemical Properties of Nitrogen-Doped Graphene Quantum Dots
Source: Materials (Basel). 2024 Dec 17;17(24):6163. doi: 10.3390/ma17246163 (PMC11678781; doi:10.3390/ma17246163)
Supplement: Supplementary file 1 [file materials-17-06163-s001.zip]

Archive with 1 entries (1 files):
- materials-3328476-supplementary.pdf
